# Supplementary material for: Istaroxime treatment ameliorates calcium dysregulation in a zebrafish model of phospholamban R14del cardiomyopathy
Source: Nat Commun. 2021 Dec 9;12:7151. doi: 10.1038/s41467-021-27461-8 (PMC8660846; doi:10.1038/s41467-021-27461-8)
Supplement: Supplementary file 4 — Source Data [file 41467_2021_27461_MOESM4_ESM.xlsx]

## Sheet: Figure 3C
Figure 3C	Echocardiography: HR
	6 months		10 months
	WT	PLN R14del	WT	PLN R14del
	89.05	106.28	130.43	69.77
	96.46	107.51	113.21	76.92
	75.05	77.87	122.45	71.43
	83.78	121.17	105.26	70.59
	89.96	88.1	105.26	83.33
	101.83	101.13	86.96	120
	115.41	115.09	75	85.71
	107.43	85.65	90.91	78.95
	77.69	76.22	88.24	111.11
	87.22	118.46	68.97	98.19
			98.36	101.34
			99.23	112.19
			123.99	78.02
			144.68	101.51
			125.34	116.66
			108.58	97.65
			71.69	111.52
			57.95	118.26
			74.75	112.67
			92.38	69.67
			94.81	86.96
Averages	92.388	99.748	98.9738	93.9262

## Sheet: Figure 3D
Figure 3D	Echocardiography:CO
	6 months		10 months
	WT	PLN R14del	WT	PLN R14del
	0.0625	0.095	0.359745	0.24616
	0.112	0.105	0.38719	0.294495
	0.2785	0.045	0.350695	0.273395
	0.119	0.28	0.363655	0.259575
	0.1695	0.18	0.35894	0.34252
	0.1295	0.045	0.35289	0.26729
	0.1285	0.15	0.26108	0.290675
	0.064	0.195	0.41294	0.310355
		0.045	0.1722	0.1748
			0.28267	0.33023
			0.185865	0.127525
			0.31809	0.228195
			0.099985	0.13184
			0.40142	0.259865
			0.302705	0.41949
			0.146005	0.384
			0.201495	0.36791
			0.18867	0.452595
			0.22555	0.2157
			0.16903	0.190875
				0.22886
Average	0.132938	0.136875	0.277041	0.278374

## Sheet: Figure 3E
Figure 3E	Echocardiography: Variation Outflow Peak Velocity
	6 months		10 months
	WT	PLN R14del	WT	PLN R14del
	3.99	6.21	4.93	7.7
	4.23	3.92	4.57	6.18
	4.91	10.61	3.96	3.22
	4.75	5.16	5.24	12.81
	2.63	5.86	4.68	5.51
	2.65	5.73	7.92	2.91
	2.87	3.03	3.02	5.48
	5.17	5.23	5.48	16
	6.53	2.27	6.37	1.33
	6.53	9.81	3.2	10.96
			3.44	3.89
			4.18	2.85
			2.34	5.88
			2.99	5.49
			2.04	3.57
			3.94	7.95
			5.38	11.48
			2.53	5.98
			2.56	3.34
			2.57	9.2
			1.59	4.95
			2.51
Average	4.426	5.783	3.88364	6.50857

## Sheet: Figure 4B
Figure 4B	Patch clamping: Average AP parameters (1Hz)
	RMP		APA max		APA Plateau			dV/dT					APD 20		APD 50		APD 90
	WT	PLN R14del	WT	PLN R14del	WT	PLN R14del		WT	PLN R14del	WT	PLN R14del		WT	PLN R14del	WT	PLN R14del	WT	PLN R14del
	-83.825	-86.74	104.75	94.22	102.925	72.62		94.9	58.32	-6.282	-1.072		94.888	15.18	115.2	248.48	124.088	358.69
	-80.563	-72.778	115.125	100.278	102.938	97.756		176.35	54.9	-4.181	-4.527		55.063	73.233	141.213	107.044	156.913	119.589
	-83.79	-77.186	120.39	115.871	109.02	95.871		175.88	222.967	-3.608	-6.424		67.6	30.643	160.02	100	179.11	119.886
	-85.325	-85.06	120.813	114.68	101.2	88.54		157.425	219.75	-5.032	-2.135		24.963	15.42	137.35	80.52	259.1	119.28
	-77.68	-78.89	109.26	87.18	88.64	85.43		131.8	44.9	-1.165	-1.883		19.72	64.54	120.2	166.35	185.46	212.18
	-83.81	-79.35	129.21	95.91	107.43	92.2		175.39	55.39	-3.516	-2.215		42.39	53.26	184.14	184.27	244.84	238.04
	-83.57	-79.29	116.19	126.01	104.87	102.06		118.9	251.94	-3.063	-2.994		53.09	29.13	139.98	160.5	170.86	186.66
	-75.283	-80.83	119.117	106.51	110.067	104.11		24.9	78.9	-6.483	-1.74		152.5	83.16	201.333	159.45	212.05	205.31
	-79.56	-78.58	123.19	112.83	107.95	100.39		257.82	85.88	-3.402	-1.095		71.39	38.87	163.13	123.44	183.99	241.95
	-75.214	-83.89	102.1	121.77	91.671	118.22		174.9	39.9	-2.156	-5.71		53.271	174.93	113.757	234.41	143.143	246.03
	-78.9	-78.322	102.23	128.056	98.11	110		54.9	206.733	-1.057	-5.106		54.01	47.856	116.68	124.322	187.86	135.733
	-73.58	-79.363	74.18	123.663	57.08	97.263		44.9	243.513	-4.082	-2.133		124.04	12.725	182.42	130.975	196.3	167.013
		-73.786		85.5		83.543			82.3		-2.085			103.343		128.371		162.757
Average	-80.0917	-79.5435	111.38	108.652	98.4917	96.0002	#DIV/0!	132.339	126.569	-3.66892	-3.00915		67.7437	57.0992	147.952	149.856	186.976	193.317

## Sheet: Figure 4E
Figure 4E	Patch clamping: Average APD90 difference between two consecutive APs (alternans) during 4 Hz pacing
	WT	PLN R14del
	11.48	73.34
	10.48	3.625
	11.44	11.725
	2.56	24.5
	13.52	137.6
	5.96	96.98
	3.86	59.92
	3.34	2.14
	3.26	5.48
	3.32	56.88
		1.24
		18.84
		49.06
Average	6.922	47.219

## Sheet: Figure 5C
Figure 5C	Calcium imaging: Diastolic Ca2+ levels
	WT	PLN R14del
	34	43
	10	39
	8	35
	24	29
		25
Average	19	34.2

## Sheet: Figure 5D
Figure 5D	Calcium imaging: Systolic Ca2+ levels
	WT	PLN R14del
	67	58
	33	49
	24	49
	44	60
		41
Average	42	51.4

## Sheet: Figure 5E
Figure 5E	Calcium imaging: Calcium transient duration at 20%, 50% and 80%
	0.2		0.5		0.8
	WT	PLN R14del	WT	PLN R14del	WT	PLN R14del
	109	160	244	508	592	998
	133	232	223	465	862	785
	117	168	189	767	390	767
	135	345	418	562	718	871
		312		545		781
Average	123.5	243.4	268.5	569.4	640.5	840.4

## Sheet: Figure 5F
Figure 5F	Tau of Ca2+ decay adults CMs
	WT	PLN R14del
	772.6	595.3
	245.8	759.4
	339.2	1094.2
	114.6	666.6
		708.9
Average	368.05	764.88

## Sheet: Figure 5H
Figure 5H	Calcium imaging: Frequency of Ca2+ transients
	WT	PLN R14del
	185.9	167.7
	181.6	177.6
	186.3	187.3
	260.9	148.1
	203.6	248.2
	250	251.7
	237.3	200.4
	232.7	248.3
	222.9	198.1
	180.3	242.3
		194.8
		240.7
Average	214.15	208.767

[truncated: 53 more sheets: Figure 5I, Figure 5J, Figure 5K, Figure 5 L, Figure 6C, Figure 6D, Figure 6E, Figure 6F, Figure 6G, Figure  6H, Figure 6I, Figure 6J, Figure 7B, Figure 7D, Figure S1c, Figure S4G, Figure S5B, Figure S5E, Figure S5F, Figure S5G …]
